# Supplementary material for: Can a Mixture of Farnesene Isomers Avert the Infestation of Aphids in Sugar Beet Crops?
Source: Insects. 2024 Sep 24;15(10):736. doi: 10.3390/insects15100736 (PMC11508235; doi:10.3390/insects15100736)
Supplement: Supplementary file 1 [file insects-15-00736-s001.zip]

Archive with 1 entries (1 files):
- insects-3207384-supplementary.pdf
